# Supplementary material for: A Dominant Mutation in Gαs‐Protein Increases Hair Pigmentation
Source: Pigment Cell Melanoma Res. 2025 May 12;38(3):e70025. doi: 10.1111/pcmr.70025 (PMC12069967; doi:10.1111/pcmr.70025)
Supplement: Supplementary file 2 — Table S1. Table containing weights of wild type and Goth mice at intervals between 20 and 100 days of age. [file PCMR-38-0-s002.xlsx]

## Sheet: Sheet1
				Weight (g) at age (days)
Animal ID	SEX	Genotype	DOB	20	22	26	29	34	37	40	44	49	57	61	65	70	75	79	86	93	96	99	100
453	F	GENA40	31.3.10	8.32	10.22	13.12	15.29	17.62	18.14	18.01	19.7	20.02	20.68	20.91	21.31	21.36	22.68	23.9	22.27	23.67	23.54	23.17	23.93
454	F	GENA40	31.3.10	7.18	8.17	11.24	13	16.53	17.45	16.67	17.94	18.62	18.84	19.5	20.28	20.41	21.01	20.82	21.47	22.38	23.09	21.98	22.92
937	F	GENA40	7.6.10	9.48	10.8		12.19	15.01	15.8	16.29	16.8	17.3	17.5	17.9	17.6	17.9	17.7	18	18.3	19.4	18.8	19	19
938	F	GENA40	7.6.10	8.95	10.09		11.49	14.3	15.51	16.03	17	17.4	17.4	17.6	17.9	18.1	18.5	18	18.5	18.8	18.2	19.5	19.4
939	F	GENA40	7.6.10	10.46	12.03		13.61	15.92	17.73	17.62	18.9	19.5	19.1	19.1	19.6	19.8	20.6	19.6	20.1	22.4	21.9	22.7	22.1
977	F	GENA40	21.6.10	10.2	11.5	11.7	12.1	13	15.1	15.8	16.2	16.4	17.8	17.6	18.6	18.6	18.7	19.3	19.4	19.3	19.8	19.9	20.1
978	F	GENA40	21.6.10	9.2	10.2	10.5	11.2	11.5	13.5	13.8	14.9	15.2	17.1	16.4	17.8	17.7	18.3	19.1	18.2	18.5	18.9	20	19.3
702	F	WT	7.5.10	11.09	14.5	17.38	19.02	20.49	21.19	21.81	22.58		22.28	22.31	22.78	22.99	23.16	23.3	23.6	23.7	23.3	23.4	24
703	F	WT	7.5.10	10.79	14.09	16.59	18.52	20.18	20.49	21.39	21.31		22.92	22.24	23.18	23.23	23.27	23.1	23.6	24	23.5	23.5	23.5
704	F	WT	7.5.10	10.22	12.59	14.98	17.62	19.36	20.31	20.69	21.51		22.39	22.08	22.55	22.78	22.58	22.7	23	22.6	22.8	23.4	23.2
462	M	GENA40	5.4.10	10.79	14.21	18.48	19.45	19.35	19.9	20.96	21.85	22.52	22.28	23.13	23.74	23.41	23.51	24.51	24.75	24.26	24.47	25.1	25.6
463	M	GENA40	5.4.10	10.04	13.2	17.82	19.12	19.52	20.95	20.89	22.02	22.56	22.36	22.46	22.84	23.16	24.21	23.71	24.08	24.86	25.62	24.3	24.7
838	M	GENA40	31.5.10	7.83	10.43	12.99	14.55	15.43	15.59	16.84	17.54	17.51	17.9	18.1	18.1	18.5	18.8	19.5	19.6	19.7	19.4	20	19.8
943	M	GENA40	7.6.10	9.49		12.35	13.49	16.15	18.41	18.71	19.2	19.2	19.1	19.1	19.8	20.5	20.4	20.9	21	21.8	21.4	21.9	22
944	M	GENA40	7.6.10	8.77		11.3	11.92	15.12	16.78	16.81	17.6	17.8	17.8	17.8	18.1	19	19	19	19.6	20	19.8	20.5	20.7
945	M	GENA40	7.6.10	10.22		12.51	14.34	17.13	19.21	19.19	19.6	20.2	20.2	20.2	20.5	20.9	21.2	21.5	21.9	22	21.7	22.9	22.9
984	M	GENA40	21.6.10	9.9	10.8	11.8	12.6	13.2	16.1	17.1	18	17.6	19.1	18.8	20	20.6	20.6	21.3	21.3	21.4	21.5	21.8	21.8
837	M	WT	31.5.10	9.42	12.81	15.82	17.02	17.92	17.77	18.66	18.64	18.68	19.2	19.3	19.3	19.4	20.2	20.3	20.8	20.5	21	20.9	20.9
940	M	WT	7.6.10	11.69			16.14	19.23	21.36	21.79	21.6	21.8	21.6	22.1	22.9	23	23.7	23.9	24.4	25	24.1	24.7	24.6
941	M	WT	7.6.10	12.46			16.97	20.29	21.51	21.66	22.1	22.6	22.6	23.2	23	24.3	24.3	24.9	24.9	25.5	25	25.9	25.8
942	M	WT	7.6.10	11.66			16.1	19.65	21.43	21.87	21.8	21.8	21.7	22.2	22.7	23	23.5	23.8	23.7	24.4	23.7	24.9	24.7
982	M	WT	21.6.10	12.1	13.5	14.3	15.4	16.5	19.4	20	20.9	21.4	22.1	22	23.4	22.8	23.7	24.4	23.5	24.3	25.4	25.4	25.3
983	M	WT	21.6.10	12.2	13.5	14.4	15.6	16.5	19.3	19.5	20	20.5	21.6	21.1	22.1	21.9	22.5	23.6	23.3	24.4	24.7	24.6	25.1
